# Supplementary material for: Associations Between Exercise Experiences in the Home Environment During Early Childhood and Motor Skill Development in Preschool Children: A Longitudinal Follow-Up Study
Source: Children (Basel). 2026 Jul 19;13(7):947. doi: 10.3390/children13070947 (PMC13406647; doi:10.3390/children13070947)
Supplement: Supplementary file 1 [file children-13-00947-s001.zip]

Archive with 1 entries (1 files):
- children-4402289-supplementary.pdf
